# Supplementary material for: Untargeted serum metabolomics reveals potential biomarkers and metabolic pathways associated with esophageal cancer
Source: Front Oncol. 2022 Sep 13;12:938234. doi: 10.3389/fonc.2022.938234 (PMC9513043; doi:10.3389/fonc.2022.938234)
Supplement: Supplementary file 8 [file DataSheet_1.xls]

## Sheet: Sheet3
Metabolite	RTX	MSI Level	KEGG Compound ID	HMDB ID	InChI Key	Derivative SMILES	PubChem Compound	RI	m/z
Fructose	25.684	1	C02336	HMDB0000660	RFSUNEUAIZKAJO-ARQDHWQXSA-N	C[Si](C)(C)OC[C@H]1O[C@@](CO[Si](C)(C)C)(O[Si](C)(C)C)[C@@H](O[Si](C)(C)C)[C@@H]1O[Si](C)(C)C	439709	1905.68	59,73,89,103,117,133,147,172,189,205,217,231,277,291,307,318,335,350,364,464
Gluconic acid	28.162	1	C00257	HMDB0000625	RGHNJXZEOKUKBD-SQOUGZDYSA-N	C[Si](C)(C)OC(=O)[C@H](O[Si](C)(C)C)[C@@H](O[Si](C)(C)C)[C@H](O[Si](C)(C)C)[C@@H](CO)O[Si](C)(C)C	10690	2051.82	73,103,117,133,147,157,189,277,292,333,345,359,423
Glucose	25.906	1	C00221	HMDB0000122	WQZGKKKJIJFFOK-VFUOTHLCSA-N	C[Si](C)(C)OC[C@H]1O[C@@H](O[Si](C)(C)C)[C@H](O[Si](C)(C)C)[C@@H](O[Si](C)(C)C)[C@@H]1O[Si](C)(C)C	64689	1933.5	59,73,89,103,117,147,160,189,205,217,229,291,305,319,364
Glutamic acid	19.907	1	C00025	HMDB0000148	WHUUTDBJXJRKMK-VKHMYHEASA-N	C[Si](C)(C)N[C@@H](CCC(=O)O[Si](C)(C)C)C(=O)O	33032	1646.3	56，62，73，84，91，100，128，147，156，218，230，246，320，348，363
Threonic acid	18.396	2	C01620	HMDB0000943	JPIJQSOTBSSVTP-STHAYSLISA-N	C[Si](C)(C)OC[C@H](O[Si](C)(C)C)[C@@H](O[Si](C)(C)C)C(=O)O[Si](C)(C)C	5460407	1580.17	73,103,117,133,147,157,177,189,205,220,231,245,263,277,292,319,333,379,409
Proline	17.508	1	C00148	HMDB0000162	ONIBWKKTOPOVIA-BYPYZUCNSA-N	C[Si](C)(C)OC(=O)[C@@H]1CCCN1[Si](C)(C)C	145742	1542.46	73,84,112,121,133,147,156,168,183,230,250,273
Aconitic acid	22.729	2	C02341	HMDB0000958	GTZCVFVGUGFEME-HNQUOIGGSA-N	C[Si](C)(C)OC(=O)/C=C(\CC(=O)O[Si](C)(C)C)C(=O)O[Si](C)(C)C	444212	1775.53	73,83,97,133,147,169,184,195,211,229,257,272,285,300,330,346,375
Asparagine	13.519	2	C00152	HMDB0000168	DCXYFEDJOCDNAF-REOHCLBHSA-N	C[Si](C)(C)OC(=O)[C@@H](N)CC(N)=O	6267	1380.17	59，73，75，86，90，100，147，172，188，218
Aspartic acid	17.341	1	C00049	HMDB0000191	CKLJMWTZIZZHCS-REOHCLBHSA-N	C[Si](C)(C)N[C@@H](CC(=O)O[Si](C)(C)C)C(=O)O[Si](C)(C)C	5960	1535.37	59,73,100,117,133,147,174,188,202,218,232,245,292,306,334,349
Butanedioic acid	13.119	2	no match	HMDB0249455	GUOCOOQWZHQBJI-UHFFFAOYSA-N	no match	120057	1364.98	73,97,117,133,147,169,184,215,230,259
Butanoic acid	7.809	2	no match	HMDB0000410	VEXDRERIMPLZLU-QWWZWVQMSA-N	C[C@@H](O[Si](C)(C)C)[C@@H](C)C(=O)O[Si](C)(C)C	12313369	1161.96	66,73,81,95,101,115,131,147,190,205,219,233
Citric acid	24.396	1	C00158	HMDB0000094	KRKNYBCHXYNGOX-UHFFFAOYSA-N	C[Si](C)(C)OC(=O)CC(CC(=O)O[Si](C)(C)C)(O[Si](C)(C)C)C(=O)O[Si](C)(C)C	311	1857.25	73,85,99,115,133,147,157,183,231,257,273,285,305,319,347,363,375,421,437,465
Cyclamic acid	16.063	3	C02824	HMDB0031340	HCAJEUSONLESMK-UHFFFAOYSA-N	C[Si](C)(C)OS(=O)(=O)N(C1CCCCC1)[Si](C)(C)C	7533	1481.96	73,100,133,147,350
Dihydrouracil	14.597	3	C00429	HMDB0000076	OIVLITBTBDPEFK-UHFFFAOYSA-N	C[Si](C)(C)N1CCC(=O)N([Si](C)(C)C)C1=O	649	1422.54	100,147,243
Eicosatriynoic acid	17.152	3	no match	HMDB0246870	OWYNLPMPYBYKJP-UHFFFAOYSA-N	no match	1781	1527.35	73,117,155,245,273,315
Erythronic acid γ-lactone	15.363	2	no match	HMDB0000349	SGMJBNSHAZVGMC-PWNYCUMCSA-N	C[Si](C)(C)O[C@@H]1COC(=O)[C@@H]1O[Si](C)(C)C	5325915	1453.59	59,73,103,116,147,157,177,189,219,233,247,262
Ethanimidic acid	7.264	3	no match	no match	no match	no match	no match	1141	52,116,131,147
Fumaric acid	12.853	1	C00122	HMDB0000134	VZCYOOQTPOCHFL-OWOJBTEDSA-N	C[Si](C)(C)OC(=O)/C=C/C(=O)O[Si](C)(C)C	444972	1354.88	53,58,73,69,75,83,115,133,143,147,155,170,201,217,230,245
Galactitol	24.618	2	C01697	HMDB0000107	FBPFZTCFMRRESA-GUCUJZIJSA-N	C[Si](C)(C)OC[C@H](O[Si](C)(C)C)[C@@H](O[Si](C)(C)C)[C@@H](O[Si](C)(C)C)[C@@H](CO[Si](C)(C)C)O[Si](C)(C)C	11850	1868.35	59,73,89,103,117,133,147,157,205,217,277,319,331,345,524
Glucuronic acid γ-lactone	16.33	3	C00191	HMDB0000127	AEMOLEFTQBMNLQ-WAXACMCWSA-N	C[Si](C)(C)O[C@@H]1[C@@H](O[Si](C)(C)C)[C@@H](O)O[C@H](C(=O)O)[C@H]1O[Si](C)(C)C	444791	1492.78	59,89,103,147,160,316
Glyceric acid	12.964	2	C00258	HMDB0000139	RBNPOMFGQQGHHO-UWTATZPHSA-N	C[Si](C)(C)OC[C@@H](O[Si](C)(C)C)C(=O)O[Si](C)(C)C	439194	1359.1	59,73,89,103,117,133,147,175,189,205,217,292,307
Glycerol	11.508	2	C00116	HMDB0000131	PEDCQBHIVMGVHV-UHFFFAOYSA-N	C[Si](C)(C)OCC(CO[Si](C)(C)C)O[Si](C)(C)C	753	1303.8	59,66,73,89,103,117,133,1147,191,205,218,263,293
Glycine	12.197	1	C00037	HMDB0000123	DHMQDGOQFOQNFH-UHFFFAOYSA-N	C[Si](C)(C)OC(=O)CN([Si](C)(C)C)[Si](C)(C)C	750	1329.97	59,73,86,133,147,174,202,248,262,276
Glycolic acid	6.609	1	C03547	HMDB0000115	AEMRFAOFKBGASW-UHFFFAOYSA-N	C[Si](C)(C)OCC(=O)O[Si](C)(C)C	757	1115.81	52,59,66,73,102,147,175,190,219
Hydroxybutyric acid	8.553	2	C01089	HMDB0000011	WHBMMWSBFZVSSR-GSVOUGTGSA-N	C[C@H](CC(=O)O[Si](C)(C)C)O[Si](C)(C)C	92135	1190.58	66,73,88,101,147,159,191,233,247
Hydroxytryptophan	34.183	2	C00643	HMDB0000472	LDCYZAJDBXYCGN-VIFPVBQESA-N	C[Si](C)(C)N[C@@H](CC1=C[NH]C2=CC=C(O)C=C12)C(=O)O[Si](C)(C)C	439280	2382.1	73218232246290
Lactic Acid	6.342	1	C00256	HMDB0001311	JVTAAEKCZFNVCJ-UWTATZPHSA-N	C[C@@H](O[Si](C)(C)C)C(=O)O[Si](C)(C)C	61503	1105.54	59,66,73,75,88,94,101,117,133,147,175,191,203,219
Leucine	11.364	1	C00123	HMDB0000687	ROHFNLRQFUQHCH-YFKPBYRVSA-N	CC(C)C[C@H](N[Si](C)(C)C)C(=O)O[Si](C)(C)C	6106	1298.31	73,102,147,158,218,232,260
Linoleic acid	31.25	1	C01595	HMDB0000673	OYHQOLUKZRVURQ-HZJYTTRNSA-N	no match	5280450	2226.39	55,67,81,95,109,117,129,135,150,164,178,220,262,337,352
Malic acid	16.874	1	C00149	HMDB0000156	BJEPYKJPYRNKOW-REOHCLBHSA-N	C[Si](C)(C)OC(=O)C[C@H](O[Si](C)(C)C)C(=O)O[Si](C)(C)C	222656	1515.54	55,73,101,117,133,147,160,175,189,203,217,233,245,265,307,319,335
Methoxyestradiol	36.361	3	C05302	HMDB0000405	CQOQDQWUFQDJMK-SSTWWWIQSA-N	COC1=CC2=C(C=C1O[Si](C)(C)C)CC[C@@H]1[C@@H]2CC[C@]2(C)[C@@H](O[Si](C)(C)C)CC[C@@H]12	66414	2641.49	73，79，89，446
Methylmaleic acid	13.33	3	C02226	HMDB0000634	HNEGQIOMVPPMNR-IHWYPQMZSA-N	C/C(=C/C(=O)O[Si](C)(C)C)C(=O)O[Si](C)(C)C	643798	1373	73,97,133,147,157,184,229,259
Monolinolenin	15.574	3	no match	no match	no match	no match	no match	1462.14	155,221,281
Myo-Inositol	29.717	1	C00137	HMDB0000211	CDAISMWEOUEBRE-GPIVLXJGSA-N	C[Si](C)(C)O[C@H]1[C@H](O[Si](C)(C)C)[C@@H](O[Si](C)(C)C)[C@H](O[Si](C)(C)C)[C@@H](O[Si](C)(C)C)[C@H]1O[Si](C)(C)C	no match	2138.43	129,147,191,217,291,305,318,367,393,406,432,507,522
N-Acetyl-D-glucosamine	26.995	1	C00140	HMDB0000215	OVRNDRQMDRJTHS-RTRLPJTCSA-N	CC(=O)N[C@H]1C(O[Si](C)(C)C)O[C@H](CO[Si](C)(C)C)[C@@H](O[Si](C)(C)C)[C@@H]1O[Si](C)(C)C	439174	1989.21	73,103,147,189,205,231,433
Octadecenoic acid	29.262	3	no match	HMDB0302289	QXJSBBXBKPUZAA-CMDGGOBGSA-N	no match	no match	2112.18	55,110,180,222,264
Oleic Acid	31.35	1	C00712	HMDB0000207	ZQPPMHVWECSIRJ-KTKRTIGZSA-N	CCCCCCCC/C=C\CCCCCCCC(=O)O[Si](C)(C)C	445639	2232.05	55,73,81,96,117,145,185,199,222,264,295,311,339,354
Ornithine	23.896	1	C00077	HMDB0000214	AHLPHDHHMVZTML-BYPYZUCNSA-N	C[Si](C)(C)NCCC[C@@H](C(=O)O[Si](C)(C)C)N([Si](C)(C)C)[Si](C)(C)C	6262	1832.25	73,86,100,114,128,142,160,174,200,214,225,241,258,287,303,315,330,403,420
Oxalic acid	7.942	1	C00209	HMDB0002329	MUBZPKHOEPUJKR-UHFFFAOYSA-N	C[Si](C)(C)OC(=O)C(=O)O[Si](C)(C)C	971	1174.77	52,66,73,102,115,147,175,190,219
Palmitic Acid	28.017	1	C00249	HMDB0000220	IPCSVZSSVZVIGE-UHFFFAOYSA-N	CCCCCCCCCCCCCCCC(=O)O[Si](C)(C)C	985	2043.96	55,61,69,73,83,89,117,145,159,171,185,201,227,255,269,285,299,313,328
Propanediol	6.053	2	no match	HMDB0256813	ULWHHBHJGPPBCO-UHFFFAOYSA-N	no match	no match	1094.42	66,73,103,115,130,147,177,189,205
Ribonic acid	20.952	2	C01685	HMDB0000867	QXKAIJAYHKCRRA-BXXZVTAOSA-N	C[Si](C)(C)OC[C@@H](O[Si](C)(C)C)[C@@H](O[Si](C)(C)C)[C@@H](O[Si](C)(C)C)C(=O)O	5460677	1692.64	73,103,117,129,147,205,217,233,245,259,306,321,335,348,423
Ribono-1,4-lactone	20.229	2	C02674	HMDB0001900	CUOKHACJLGPRHD-BXXZVTAOSA-N	C[Si](C)(C)OC[C@H]1OC(=O)[C@H](O[Si](C)(C)C)[C@@H]1O[Si](C)(C)C	111064	1660.58	73,103,117,133,147,189,204,217,231,246,259,291,349,364
Ribose	21.263	1	C00121	HMDB0000283	HMFHBZSHGGEWLO-SOOFDHNKSA-N	C[Si](C)(C)OC[C@H]1OC(O[Si](C)(C)C)[C@H](O[Si](C)(C)C)[C@@H]1O[Si](C)(C)C	5779	1706.8	73,89,103,117,133,147,160,189,217,233,242,256,277,288,307,330,362
Serine	13.686	1	C00065	HMDB0000187	MTCFGRXMJLQNBG-REOHCLBHSA-N	C[Si](C)(C)N[C@@H](CO[Si](C)(C)C)C(=O)O[Si](C)(C)C	5951	1386.52	73,100,133,147,188,204,218,278,306
Stearic acid	31.795	1	C01530	HMDB0000827	QIQXTHQIDYTFRH-UHFFFAOYSA-N	CCCCCCCCCCCCCCCCCC(=O)O[Si](C)(C)C	5281	2257.25	55,73,83,97,117,145,159,291,215,243,257,297,313,327,341,356
Succinic acid	12.353	1	C00042	HMDB0000254	KDYFGRWQOYBRFD-UHFFFAOYSA-N	C[Si](C)(C)OC(=O)CCC(=O)O[Si](C)(C)C	1738118	1335.89	55,73,97,129,147,172,218,247
Tagatose	35.816	3	C00795	HMDB0003418	LKDRXBCSQODPBY-DPYQTVNSSA-N	C[Si](C)(C)OC[C@@]1(O[Si](C)(C)C)OC[C@@H](O[Si](C)(C)C)[C@H](O[Si](C)(C)C)[C@@H]1O[Si](C)(C)C	14408225	2605.14	73,103,147,172,189,217,277,307
Tartaric acid	20.585	2	C00898	HMDB0000956	FEWJPZIEWOKRBE-JCYAYHJZSA-N	C[Si](C)(C)OC(=O)[C@H](O[Si](C)(C)C)[C@@H](O[Si](C)(C)C)C(=O)O[Si](C)(C)C	444305	1676.36	73,85,117,133,147,189,277,292,321,333,367,395
Threonine	11.93	1	C00188	HMDB0000167	AYFVYJQAPQTCCC-GBXIJSLDSA-N	C[C@@H](O[Si](C)(C)C)[C@H](N[Si](C)(C)C)C(=O)O	6288	1319.83	57,73,117,130,147,158,204,219,248
Threose	25.551	2	C01796	HMDB0002649	FMAORJIQYMIRHF-HERZVMAMSA-N	no match	439574	1915.35	59,73,103,117,133,147,191,205,244
Undecenoic acid	9.075	3	C13910	HMDB0033724	FRPZMMHWLSIFAZ-UHFFFAOYSA-N	C=CCCCCCCCCC(=O)O[Si](C)(C)C	5634	1210.61	117,207,241,256
Urea	10.053	1	C00086	HMDB0000294	XSQUKJJJFZCRTK-UHFFFAOYSA-N	C[Si](C)(C)NC(=O)N([Si](C)(C)C)[Si](C)(C)C	1176	1248.08	73,117,147,171,245,261,276
Uric acid	29.873	2	C00366	HMDB0000289	LEHOTFFKMJEONL-UHFFFAOYSA-N	C[Si](C)(C)N1C(=O)C2=C(N([Si](C)(C)C)C1=O)N([Si](C)(C)C)C(=O)N2[Si](C)(C)C	1175	2147.43	73,100,117,131,147,158,172,183,279,310,353,367,441,456
Uridine	35.172	1	C00299	HMDB0000296	DRTQHJPVMGBUCF-XVFCMESISA-N	C[Si](C)(C)OC[C@H]1O[C@@H](N2C=CC(=O)N([Si](C)(C)C)C2=O)[C@H](O[Si](C)(C)C)[C@@H]1O	6029	2552.75	73,85,103,115,129,147,169,191,217,230,243,259,299,315
Valine	9.886	1	C00183	HMDB0000883	KZSNJWFQEVHDMF-BYPYZUCNSA-N	CC(C)[C@@H](C(=O)O)N([Si](C)(C)C)[Si](C)(C)C	6287	1241.69	85,73,127,145
Xylopyranose	14.797	3	C00181	HMDB0000098	SRBFZHDQGSBBOR-IOVATXLUSA-N	C[Si](C)(C)OC1OC[C@@H](O[Si](C)(C)C)[C@H](O[Si](C)(C)C)[C@H]1O[Si](C)(C)C	135191	1430.64	73,85,129,147,204,231,259
Xylulose	21.54	2	C00310	HMDB0001644	LQXVFWRQNMEDEE-MROZADKFSA-N	C[Si](C)(C)OC[C@@]1(O[Si](C)(C)C)OC[C@@H](O[Si](C)(C)C)[C@@H]1O[Si](C)(C)C	12358757	1719.78	103,117,133,147,173,189,205,217,232,263,307,333,346,364,435,452,467
